# Supplementary material for: Establishment Failure in Biological Invasions: A Case History of Littorina littorea in California, USA
Source: PLoS One. 2011 Jan 10;6(1):e16035. doi: 10.1371/journal.pone.0016035 (PMC3018467; doi:10.1371/journal.pone.0016035)
Supplement: Appendix S1 — Total number of haplotypes (HAP) found in the East Coast (EC) and West Coast (WC) of North America and all European haplotypes. Total numbers (N) for each site are at the bottom and haplotype frequencies (Overall, WC, EC, and EUR) are in the right most columns. Location refers to regions in which haplotypes were found. Site abbreviations correspond to those in Table 2. (XLS) [file pone.0016035.s001.xls]

## Sheet: Appendix S1
HAPLOTYPE ID #	LOCATION	EUROPE																														NORTH AMERICA
																																EC
		MO	TJ	VA	CO	NY	UB	ES	OS	SC	MI	RO	TR	BD	GA	ST	OB	PH	GR	FtW	Ull	CR	CA	PK	RH	WH	SL	GW	LI	DU	CK	RB	BL	FL	BO	SE	PC	NS	MU	HA	TO	PI	SPB	PM	ID	BV	SJ	EA	AC
1	ALL	7	6	2	5	6	2	1	3	3	4	2	4	3	1	2	5	6	4	6	4	5	1			1		6		1		3	1	2		1	1		1	4		6	1	3	1		2
2	ALL	1			1		3	1	1	1		3	1		1	2	1	1	4	1	2			1		1				1		1	1				2	1	2	2		6	1		2	1	5	1	1
4	ALL																	1												1		1										1
6	ALL																1			1											1											1
7	ALL												1							2												1	1	1	4	1	1	1				6				1		1	2
9	ALL																					1																1
10	ALL											1						1			2											2	1	1	1	1	1		1	1	3	3	3					2	2
17	ALL											1												1			1					1			2		1		1		2	4		2		1	1	1	3
21	ALL		1		1							2		2	1			1	1						1					2		2	3							1	1	8	1	1		1	1	2
24	ALL														1																												1
3	WC
27	WC
5	EC, WC																															1	1
16	EC, WC
19	EC, WC																																		1
8	EC																																										1
11	EC																																1
12	EC																																		1							1						1
13	EC																																											1
14	EC																																	1
18	EC																																													1
23	EC																																	1	1				1					1
15	EUR, EC								1										1																													1
20	EUR, EC															1
22	EUR, EC																														1			1		1		1							1
25	EUR, EC								1															1																1
26	EUR, EC																		1											1
28	EUR				1									1													1
29	EUR									1
30	EUR													1
31	EUR																	1		1
32	EUR										1
33	EUR																							1
34	EUR						1
35	EUR																														1
36	EUR							1
37	EUR																1
38	EUR																				1			1
39	EUR										1				1															1
40	EUR							1
41	EUR																		1
42	EUR																		1
43	EUR											1												1
44	EUR																						1						3
45	EUR														1
46	EUR																							2
47	EUR	1																				1
48	EUR																						1
49	EUR																													1
50	EUR																		1
51	EUR												1
52	EUR													1
53	EUR																	1
54	EUR																				1
55	EUR		1
56	EUR																					1
57	EUR																													1
58	EUR								1
59	EUR																		1
60	EUR																														1
61	EUR																														1
62	EUR														1				1		1	2
63	EUR																										1
64	EUR																1
65	EUR																												1
66	EUR											1				1			1
67	EUR			1
68	EUR																					1
69	EUR																				1
70	EUR							1
71	EUR																	1
72	EUR																										1
73	EUR					1
74	EUR																										1
75	EUR																								1
76	EUR																								1
77	EUR						1										1
78	EUR								1
79	EUR										1									1
80	EUR											1
81	EUR																			1
82	EUR	1
83	EUR											1
84	EUR														2													1
85	EUR																	1
86	EUR									1
87	EUR									1
88	EUR										1								1		1	1								1
89	EUR																	1
90	EUR													1
91	EUR																1
92	EUR								1
93	EUR																1
94	EUR								1			1																1
95	EUR							1
96	EUR													1
97	EUR														1
98	EUR																1											1
99	EUR									1
100	EUR									1
101	EUR																												2
102	EUR																				1
103	EUR																							1
104	EUR							1
105	EUR											1			1			1
106	EUR		1
107	EUR					1							1								1
108	EUR										1
109	EUR												1
110	EUR							1
111	EUR										1
112	EUR											1
113	EUR						1
114	EUR			1																	1
115	EUR					1				1																			1
116	EUR					1
117	EUR							1												1
118	EUR																														1
119	EUR																1
120	EUR																			2
121	EUR																				1
122	EUR																		1
123	EUR																			1
124	EUR																		1
125	EUR																		1
126	EUR																		1
127	EUR																												3
128	EUR																											1
129	EUR																										1
130	EUR																										1
131	EUR																										1
N=		10	9	4	8	10	8	9	10	10	10	16	9	10	11	6	14	16	22	17	17	12	3	9	3	2	8	10	10	10	6	12	9	7	10	4	6	4	6	9	6	36	8	8	4	5	9	9	8
		299																														245
[truncated: 19 more columns]
