# Supplementary material for: Establishment Failure in Biological Invasions: A Case History of Littorina littorea in California, USA
Source: PLoS One. 2011 Jan 10;6(1):e16035. doi: 10.1371/journal.pone.0016035 (PMC3018467; doi:10.1371/journal.pone.0016035)
Supplement: Appendix S2 — Total number of haplotypes (HAP) found in the East Coast (EC) and West Coast (WC) of North America and those haplotypes that are also shared with Europe (EU*). Total numbers (N) for each site are at the bottom and haplotype frequencies (Overall, EU*, EC, WC, and EC & WC) are in the right most columns. *Only European haplotypes that are shared with North American haplotypes are included here; there are an additional 104 haplotypes from 146 individuals found just in Europe (see Appendix S1). Location refers to regions in which haplotypes were found. Site abbreviations correspond to those in Table 2. (XLS) [file pone.0016035.s002.xls]

## Sheet: Appendix S2
HAPLOTYPE ID #	LOCATION	EUROPE																													NORTH AMERICA
																															EC
		MO	TJ	VA	CO	NY	UB	ES	OS	SC	MI	RO	TR	BD	GA	ST	OB	PH	GR	FtW	Ull	CR	CA	PK	RH	WH	SL	GW	DU	CK	RB	BL	FL	BO	SE	PC	NS	MU	HA	TO	PI	SPB	PM	ID	BV	SJ	EA	AC	PN
1	ALL	7	6	2	5	6	2	1	3	3	4	2	4	3	1	2	5	6	4	6	4	5	1			1		6	1		3	1	2		1	1		1	4		6	1	3	1		2			1
2	ALL	1			1		3	1	1	1		3	1		1	2	1	1	4	1	2			1		1			1		1	1				2	1	2	2		6	1		2	1	5	1	1	1
4	ALL																	1											1		1										1
6	ALL																1			1										1											1
7	ALL												1							2											1	1	1	4	1	1	1				6				1		1	2
9	ALL																					1															1
10	ALL											1						1			2										2	1	1	1	1	1		1	1	3	3	3					2	2
17	ALL											1												1			1				1			2		1		1		2	4		2		1	1	1	3
21	ALL		1		1							2		2	1			1	1						1				2		2	3							1	1	8	1	1	1		1	2
24	ALL														1																											1
3	WC
27	WC
5	EC, WC																														1	1
16	EC, WC
19	EC, WC																																	1
8	EC																																									1
11	EC																															1
12	EC																																	1							1						1
13	EC																																										1
14	EC																																1
18	EC																																												1
23	EC																																1	1				1					1
15	EUR, EC								1										1																												1
20	EUR, EC															1
22	EUR, EC																													1			1		1		1							1
25	EUR, EC								1															1															1
26	EUR, EC																		1										1
N=		8	7	2	7	6	5	2	6	4	4	9	6	5	4	5	7	10	11	10	8	6	1	3	1	2	1	6	6	2	12	9	7	10	4	6	4	6	9	6	36	8	8	5	4	9	9	8	2
																															245
[truncated: 19 more columns]
